# Supplementary material for: Proper evaluation of chemical cross-linking-based spatial restraints improves the precision of modeling homo-oligomeric protein complexes
Source: BMC Bioinformatics. 2019 Sep 9;20:464. doi: 10.1186/s12859-019-3032-x (PMC6734309; doi:10.1186/s12859-019-3032-x)
Supplement: Supplementary file 2 — Table S2. Results of Scoring function comparisons. Results are presented as the precision of each scoring function for homo-oligomeric protein complex in the analyzed dataset. Precision of both PathDock an Symmdock withouth cross-linking-based distance restrains is also presented. (XLSX 16 kb) [file 12859_2019_3032_MOESM2_ESM.xlsx]

## Sheet: Sheet1
PDB	Docking precision without distance restraints		Oblivious-oriented		Oblivious-stringent		Normal-oriented						Normal-stringent						Symmetry-matched						Symmetry-difference
	PatchDock	SymmDock	EUCs	SASDs	EUCs	SASDs	Euclidean distances			SASDs			Euclidean distances			SASDs			Euclidean distances			SASDs			Euclidean distances			SASDs
							All	Only best	Non Intra	All	Only best	Non Intra	All	Only best	Non Intra	All	Only best	Non Intra	All	Only best	Non Intra	All	Only best	Non Intra	All	Only best	Non Intra	All	Only best	Non Intra
1b5e_2	0.5	0.5	0	0	0	0	0.5	0.9	1	0.9	0.9	0.9	0	0	0.5	0	0	0	0.6	0.9	1	0.8	0.8	0.8	0.4	0.8	1	0.9	0.9	0.9
1b63_1	0.6	0.9	0	0	0	0	0	0	0.2	0	0	0	0	0	0	0	0	0	0	0	0	0	0	0	0	0	0.1	0	0	0.1
1byf_1	0.1	0	0.1	0.9	0.1	0.6	0.1	0.5	0.1	0.9	0.8	0	0.1	0.3	0.1	0.8	0.8	0.1	0.1	0.3	0.1	0.9	0.8	0.1	0.3	0.3	0.1	0.8	0.7	0.1
1byi_1	0.3	0.1	0	0	0	0	0	0	0.2	0.2	0.2	0.2	0	0	0	0	0	0.1	0	0	0	0.4	0.2	0.3	0	0.2	0.3	0.4	0.3	0.3
1csh_1	0.9	0.3	0.2	0.5	0	0.1	1	0.9	1	1	1	1	0.8	0.7	0.9	0.9	0.9	0.9	0.9	0.9	0.9	1	1	1	0.9	0.9	0.9	0.9	0.9	0.9
1dbq_1	0.1	0	0.9	0.5	0.1	0	0.8	0.3	0	1	1	0.9	0.1	0.2	0	0.2	0.3	0.5	0.7	0.3	0	0.9	1	0.8	0.8	0.5	0	0.8	0.8	0.8
1dos_1	0.3	0.1	0.7	1	0	0.8	1	1	0.9	1	1	1	0.6	0.7	1	1	1	1	1	1	1	1	1	1	1	1	1	1	1	1
1dpg_1	0.4	0.1	0	0	0	0	0	0.6	0.7	0.1	0.3	0.4	0	0	0.8	0.1	0.5	0.5	0	0.3	0.8	0.1	0.3	0.3	0	0.6	0.8	0.1	0.2	0.3
1e58_1	0	0.2	0	0	0	0	0	0.4	0.4	0.3	0.4	0.6	0	0.3	0.6	0.5	0.5	0.7	0.1	0.5	0.7	0.4	0.5	0.6	0	0.4	0.7	0.5	0.6	0.7
1e6u_1	0.1	0.1	0	0	0	0	0	0.4	0.2	0	0	0.2	0	0.2	0.2	0	0	0.1	0	0.4	0.2	0	0	0.2	0	0.4	0.2	0	0	0.2
1e7n_1	0	0	0	0	0	0	0.1	0	0	0	0	0	0	0	0	0	0.1	0	0	0	0	0	0	0	0.1	0	0	0	0	0
1eaj_1	0	0.1	0.6	0.5	0	0.3	0.7	0.3	0	0.3	0.4	0.2	0	0	0	0.4	0.4	0.3	0.3	0.1	0	0.3	0.3	0.3	0.8	0.6	0	0.3	0.3	0.3
1elu_1	0.5	0.5	0.2	0.8	0	0.3	0.7	0.8	0.6	0.8	0.8	0.8	0.1	0.2	0.3	0.3	0.3	0.3	0.9	0.9	0.8	0.8	0.8	0.8	0.8	0.6	0.5	0.8	0.8	0.8
1fg7_1	0.4	0.4	0	0	0	0	0.9	0.7	0.9	1	1	1	0	0	0	0.8	0.7	0.7	0.6	0.7	0.9	0.6	0.8	1	0.9	0.9	0.9	0.9	1	1
1fjh_1	0.3	0.2	0	0	0	0	0	0	0	0	0	0	0	0	0	0	0	0	0	0	0	0	0	0	0	0	0	0	0	0
1gt3_1	0.1	0	0	0	0	0	0.2	0.5	0.6	0.7	0.7	0.7	0	0	0.6	0.5	0.6	0.6	0.4	0.6	0.7	0.7	0.7	0.8	0.2	0.4	0.3	0.5	0.5	0.5
1gy6_1	0.4	0.3	0	0	0	0	0	0	0	0.2	0.3	0.5	0	0	0.2	0.1	0.1	0.3	0	0	0.2	0.4	0.4	0.5	0	0	0	0.2	0.4	0.4
1h16_1	0	0.1	0	0	0	0	0.1	0.5	0.8	0.7	0.7	0.7	0	0.4	0.7	0.7	0.6	0.6	0.1	0.4	0.8	0.6	0.6	0.6	0.1	0.5	0.8	0.6	0.6	0.6
1hf2_1	0	0	0	0	0	0	0.1	0.4	0	0.6	0.6	0.6	0	0	0	0.4	0.4	0.6	0.3	0.4	0	0.5	0.5	0.5	0.5	0.5	0	0.4	0.4	0.4
1hw1_1	0.1	0.2	0.6	0.6	0	0.4	0.9	0.9	0.9	0.6	0.6	0.6	0	0	0	0.5	0.5	0.5	0.9	0.9	0.9	0.5	0.5	0.5	0.8	0.8	0.8	0.8	0.8	0.8
1j98_1	0.5	0	0.9	0.6	0	0.2	1	0.8	0.5	0.7	0.6	0.6	0.2	0	0.3	0.4	0.3	0.3	0.8	0.7	0.7	1	0.9	0.9	0.9	0.9	0.6	0.8	0.8	0.7
1jdw_1	0.2	0.4	0	0	0	0	0	0	0.2	0.1	0.3	0.5	0	0	0.2	0.1	0.2	0.4	0	0	0.2	0.3	0.2	0.4	0	0	0.2	0.4	0.2	0.5
1l0w_1	0.8	0.5	0	0	0	0	0.3	0.4	0.6	0.6	0.6	0.6	0.6	0.7	0.5	0.8	0.8	0.8	0.7	0.7	0.5	0.6	0.6	0.6	0.6	0.5	0.5	0.7	0.7	0.7
1lc5_1	0.7	0.9	0	0	0	0	0	0	0.7	0.4	0.6	0.8	0	0.3	0.7	0.9	0.9	0.9	0.6	0.7	0.7	0.9	0.9	0.9	0.6	0.7	0.7	0.9	0.9	0.9
1ng2_2	0.3	0.2	0	1	0	0.5	1	0.3	0.9	1	1	1	0.1	0.2	0.2	0.9	0.9	0.9	0.4	0.4	0.5	1	1	1	0.9	0.5	0.7	1	1	0.9
1nn5_1	0	0.1	0	0	0	0	0	0	0.2	0.6	0.5	0.6	0	0	0.8	0.6	0.6	0.7	0.1	0.1	0.8	0.7	0.6	0.7	0	0.2	0.7	0.7	0.6	0.7
1o6d_2	0.1	0.2	0	0	0	0	0	0.5	0.4	0.7	0.6	0.7	0	0	0.1	0.6	0.6	0.6	0.1	0.1	0.1	0.8	0.7	0.7	0.4	0.5	0.1	0.7	0.6	0.8
1o7z_1	0	0	0	0.1	0	0	0	0	0	0.1	0	0.4	0	0	0	0	0	0.4	0	0	0	0.2	0.1	0.4	0	0	0	0.2	0.2	0.4
1oi6_1	0.6	0.4	0.2	0	0.2	0	0.2	0.2	0	0	0	0	0.2	0.2	0	0	0	0	0.2	0.2	0	0	0	0	0.3	0.3	0	0	0	0
1on2_1	0.1	0	0	0	0	0	0.2	0.3	0	0.2	0.2	0.3	0	0	0	0	0	0	0.2	0.4	0.1	0.2	0.2	0.3	0.3	0.4	0.1	0.2	0.2	0.3
1psr_1	0.1	0.1	0	0	0	0	0	0	0	0	0	0.3	0	0	0	0	0	0.2	0	0	0	0	0	0.3	0	0	0	0	0	0.4
1pu2_2	0.5	1	0	0	0	0	1	1	1	1	1	1	0.9	0.9	0.9	0.9	0.9	0.9	1	0.9	1	1	1	1	1	1	1	1	1	1
1pzs_1	0.2	0.2	0	0	0	0	0	0	0	0	0	0	0	0	0	0	0	0	0	0	0	0	0	0	0	0	0	0	0	0
1q3o_1	0	0.1	0	0	0	0	0	0.1	0	0.4	0.3	0.4	0	0	0	0.1	0.1	0.3	0	0	0	0.5	0.4	0.5	0	0.2	0	0.5	0.5	0.6
1q6o_1	0.1	0.3	0	0	0	0	0	0	0	0	0	0	0	0	0	0	0	0	0	0	0	0	0	0	0	0	0	0	0	0
1qks_1	0	0.1	0.2	0.6	0	0.6	0.9	0.9	0.8	0.7	0.7	0.7	0.7	0.8	0.7	0.7	0.7	0.7	0.9	0.9	0.8	0.7	0.7	0.7	0.9	0.9	0.8	0.7	0.7	0.7
1tc1_1	0.5	0.1	0	0	0	0	0	0	0	0	0	0	0	0	0	0	0	0	0	0	0	0	0	0	0	0	0	0	0	0
1u7z_2	0.6	0.6	0.4	0.8	0	0	0.3	0.2	0.4	0.6	0.6	0.6	0	0	0.2	0.2	0.2	0.3	0.8	0.6	0.9	0.7	0.7	0.8	0.7	0.5	0.8	0.6	0.7	0.6
1uk8_1	0	0	0	0	0	0	0	0	0.1	0	0	0	0	0	0.1	0	0	0	0	0	0	0	0	0	0	0	0	0	0	0
1uuj_1	0.1	0	0.5	0	0	0	0.1	0.1	0	0	0	0.1	0	0	0	0	0	0	0	0	0	0	0	0.1	0.5	0.4	0	0	0	0.1
1v58_1	0.1	0.1	0	0	0	0	0	0	0	0.2	0.3	0.5	0	0	0	0.1	0.1	0.3	0	0	0.1	0.5	0.4	0.6	0	0	0.1	0.4	0.5	0.7
Average	0.258537	0.229268	0.134146	0.192683	0.0097561	0.0926829	0.295122	0.339024	0.34878	0.429268	0.439024	0.473171	0.107317	0.14878	0.258537	0.329268	0.341463	0.378049	0.309756	0.34878	0.37561	0.463415	0.453659	0.487805	0.358537	0.4	0.358537	0.456098	0.458537	0.490244
